# Supplementary material for: Bis(Benzofuran–1,3-N,N-heterocycle)s as Symmetric and Synthetic Drug Leads against Yellow Fever Virus
Source: Int J Mol Sci. 2022 Oct 21;23(20):12675. doi: 10.3390/ijms232012675 (PMC9604066; doi:10.3390/ijms232012675)
Supplement: Supplementary file 1 [file ijms-23-12675-s001.zip]

Archive with 1 entries (1 files):
- ijms-1904213-supplementary.pdf
